# Supplementary material for: Genome-wide identification of the CLAVATA3/EMBRYO SURROUNDING REGION (CLE) family in grape (Vitis vinifera L.)
Source: BMC Genomics. 2019 Jul 5;20:553. doi: 10.1186/s12864-019-5944-2 (PMC6612224; doi:10.1186/s12864-019-5944-2)
Supplement: Supplementary file 1 — Table S1. qRT-PCR primers for CLE genes in grape. (XLS 15 kb) [file 12864_2019_5944_MOESM1_ESM.xls]

## Sheet: Sheet1
qRT-PCR primers for CLE genes in grape
Primer name	Primer sequence
VvCLE1F	CTGGGCAACTGGGTACTCTT
VvCLE1R	TGGCTCTGCTGCGACTG
VvCLE2F	ATCCTGGAGCCAGAACTGC
VvCLE2R	CAACGGTGCCTGCAAACT
VvCLE3F	TTTGCTGGGAGGAGGGA
VvCLE3R	GCTTTGACCAGGAGGCTGT
VvCLE4F	TTGTCCTCAGACAGAGCCAAGA
VvCLE4R	TGTTCACAGGTGCTGCATTTT
VvCLE7F	TCTTCATTGCCTTTCTCCTTT
VvCLE7R	ATCCTGTTGGGACTCTTCTTTT
VvCLE8F	CTTCCCAATGCTATTACACCAC
VvCLE8R	GGCTGAGCCTGTTCTTTGTT
VvCLE9F	ATGGCTCCCAAGCTCACC
VvCLE9R	GCTACCCAGTCCAAGAAAGAAG
VvCLE5F	GCCTCCTGCTTGCTGCTT
VvCLE5R	TTACGAGTCTTCTTCCCTTTGG
VvCLE6F	GGTGGTTTCTTGTTCCTGATTG
VvCLE6R	AGGCATGGGTCTGCTTGG
