# Supplementary material for: Genome-wide identification of the CLAVATA3/EMBRYO SURROUNDING REGION (CLE) family in grape (Vitis vinifera L.)
Source: BMC Genomics. 2019 Jul 5;20:553. doi: 10.1186/s12864-019-5944-2 (PMC6612224; doi:10.1186/s12864-019-5944-2)
Supplement: Supplementary file 2 — Table S2. Cis-acting elements of CLE promoters in grape. (XLS 15 kb) [file 12864_2019_5944_MOESM2_ESM.xls]

## Sheet: Sheet1
Cis-acting elements of CLE promoters in grape
	Cis-regulated elements
Gene name	ABRE	CAT-box	CGTCA-motif	GARE-motif	GCN4_motif	LTR	HSE	TCA-element	as-2-box	TGA-element	TGACG-motif	Skn-1_motif	RY-element	ERE	dOCT	CCGTCC-box	O2-site	P-box
VvCLE1	√	√	√	√	√	√	√	√	√
VvCLE2	√	√	√		√		√	√		√		√
VvCLE3		√	√
VvCLE4		√			√								√
VvCLE5			√	√	√		√				√	√
VvCLE6		√			√	√	√	√						√	√
VvCLE7			√				√	√			√					√
VvCLE8							√		√			√		√			√	√
VvCLE9	√				√		√	√	√					√			√
